# Supplementary material for: Detailed Analysis of the Binding Mode of Vanilloids to Transient Receptor Potential Vanilloid Type I (TRPV1) by a Mutational and Computational Study
Source: PLoS One. 2016 Sep 8;11(9):e0162543. doi: 10.1371/journal.pone.0162543 (PMC5015962; doi:10.1371/journal.pone.0162543)
Supplement: S1 File — (XLSX) [file pone.0162543.s007.xlsx]

## Sheet: EC50
EC50 (M), Ratio
		Capsaicin														RTX														[6]-shogaol													[6]-gingerol
	EC50 (M)	Wild	C158A	Y511A	L515A	L518A	L547A	W549A	T550A	I573A	F587A	F591A	L670A		EC50 (M)	Wild	C158A	Y511A	L515A	L518A	L547A	W549A	T550A	I573A	F587A	F591A	L670A		EC50 (M)	Wild	C158A	Y511A	L515A	L518A	L547A	W549A	T550A	I573A	F587A	F591A	L670A		EC50 (M)	Wild	C158A	Y511A	L515A	L518A	L547A
	Study-1	7.219e-09			4.91e-08		3.494e-08			6.133e-08					Study-1	7.666e-10			2.799e-08		6.953e-09			1.873e-08					Study-1	2.864e-07			3.038e-06		3.38e-07			3.997e-06					Study-1	1.608e-06			4.551e-06		2.513e-06
	Study-2	7.026e-09			4.189e-08		1.717e-08			5.446e-08					Study-2	8.265e-10			2.45e-08		6.589e-09			2.001e-08					Study-2	5.563e-07			4.023e-06		7.137e-07			5.812e-06					Study-2	1.558e-06			2.392e-06		1.409e-06
	Study-3	6.376e-09			5.038e-08		1.794e-08			3.048e-08					Study-3	1.655e-09			6.761e-08		1.077e-08			4.47e-08					Study-3	5.105e-07			5.434e-06		4.923e-07			7.824e-06					Study-3	2.654e-06			5.036e-06		1.7e-06
	Study-4	2.291e-08				1.069e-08					3.044e-07	1.621e-07	4.739e-08		Study-4	2.099e-09				4.508e-09					6.238e-08	1.433e-07	1.74e-07		Study-4	9.815e-07				6.994e-07					1.76e-05	100000	100000		Study-4	3.609e-06				1.73e-06
	Study-5	5.653e-09				6.28e-09					1.594e-07	1.165e-07			Study-5	6.835e-10				3.524e-09					2.907e-08	8.725e-08			Study-5	5.489e-07				5.537e-07					1.874e-05	100000			Study-5	2.1e-06				2.579e-06
	Study-6	1.163e-08				1.09e-08					2.622e-07	7.754e-08			Study-6	1.821e-09				1.39e-08					1.321e-07	1.775e-07			Study-6	5.068e-07				6.651e-07					2.401e-05	100000			Study-6	1.964e-06				3.063e-06
	Study-7	9.057e-09		1.047e-06				5000					1.088e-07		Study-7	1.26e-09		9.892e-07				5000					7.371e-08		Study-7	3.66e-07		1.475e-05				100000					100000		Study-7	2.581e-06		1.748e-05
	Study-8	7.067e-09		1.232e-06				5000							Study-8	1.309e-09		9.665e-07				5000							Study-8	6.215e-07		1.506e-05				100000							Study-8	1.898e-06		2.277e-05
	Study-9	1.063e-08						5000					1.558e-07		Study-9	8.032e-10						5000					1.159e-07		Study-9	4.276e-07						100000					100000		Study-9	2.165e-06
	Study-10	1.305e-08		1.215e-06											Study-10	6.071e-09		1.209e-06											Study-10	8.567e-07		2.709e-05											Study-10	2.213e-06		2.451e-05
	Study-11	5.333e-09	5.701e-09						6.662e-08						Study-11	3.562e-09	7.41e-09						1.737e-08						Study-11	5.691e-07	4.899e-07						7.43e-07						Study-11	2.598e-06	3.011e-06
	Study-12	1.374e-08	1.441e-08						6.426e-08						Study-12	5.866e-09	1.09e-08						3.172e-08						Study-12	5.88e-07	5.513e-07						4.877e-07						Study-12	3.387e-06	2.458e-06
	Study-13	8.046e-09	6.919e-09						6.574e-08						Study-13	1.136e-08	1.401e-08						2.619e-08						Study-13	5.645e-07	5.913e-07						5.367e-07						Study-13	2.849e-06	2.22e-06
	Ratio	Wild	C158A	Y511A	L515A	L518A	L547A	W549A	T550A	I573A	F587A	F591A	L670A		Ratio	Wild	C158A	Y511A	L515A	L518A	L547A	W549A	T550A	I573A	F587A	F591A	L670A		Ratio	Wild	C158A	Y511A	L515A	L518A	L547A	W549A	T550A	I573A	F587A	F591A	L670A		Ratio	Wild	C158A	Y511A	L515A	L518A	L547A
	Study-1	1			6.8015		4.84001			8.49564					Study-1	1			36.5119		9.06992			24.4326					Study-1	1			10.6075		1.18017			13.956					Study-1	1			2.83022		1.56281
	Study-2	1			5.96214		2.44378			7.75121					Study-2	1			29.6431		7.97217			24.2105					Study-2	1			7.23171		1.28294			10.4476					Study-2	1			1.5353		0.904365
	Study-3	1			7.90151		2.81368			4.78043					Study-3	1			40.852		6.50755			27.0091					Study-3	1			10.6445		0.964349			15.3262					Study-3	1			1.89751		0.640543
	Study-4	1				0.466608					13.2868	7.07551	2.06853		Study-4	1				2.14769					29.7189	68.2706	82.8966		Study-4	1				0.712583					17.9317	101.885	101.885		Study-4	1				0.479357
	Study-5	1				1.11091					28.1974	20.6085			Study-5	1				5.15582					42.5311	127.652			Study-5	1				1.00874					34.141	182.183			Study-5	1				1.2281
	Study-6	1				0.937231					22.5451	6.66724			Study-6	1				7.63317					72.5426	97.4739			Study-6	1				1.31235					47.3757	197.316			Study-6	1				1.55957
	Study-7	1		115.601				552.059					12.0128		Study-7	1		785.079				62.0714					58.5		Study-7	1		40.3005				273.224					273.224		Study-7	1		6.77257
	Study-8	1		174.331				707.514							Study-8	1		738.35				0							Study-8	1		24.2317				160.901							Study-8	1		11.9968
	Study-9	1						470.367					14.6566		Study-9	1						0					144.298		Study-9	1						233.863					233.863		Study-9	1
	Study-10	1		93.1034											Study-10	1		199.143											Study-10	1		31.6213											Study-10	1		11.0755
	Study-11	1	1.069						12.492						Study-11	1	2.08029						4.87647						Study-11	1	0.860833						1.30557						Study-11	1	1.15897
	Study-12	1	1.04876						4.67686						Study-12	1	1.85817						5.40743						Study-12	1	0.937585						0.829422						Study-12	1	0.725716
	Study-13	1	0.85993						8.17052						Study-13	1	1.23327						2.30546						Study-13	1	1.04748						0.950753						Study-13	1	0.779221
[truncated: 6 more columns]

## Sheet: Study-1
% of max response
Capsaicin
Conc. (nM)	Log	Wild		L515A		I573A		L547A
5000	-5.30103	97.6742	102.326	98.9565	101.043	95.5291	104.471	104.46	95.5396
1000	-6	100.969	96.8159	99.407	95.4547	92.3697	95.5181	105.648	75.9345
200	-6.69897	90.9675	95.8879	78.8032	84.2354	78.7677	85.7753	99.2309	64.0925
40	-7.39794	69.3272	78.1406	40.9424	42.7779	29.4953	36.2168	58.794	49.5016
8	-8.09691	46.2141	54.2634	14.821	19.9775	16.749	15.5468	20.1623	21.2523
1.6	-8.79588	27.9192	35.0863	2.66789	4.89481	7.57492	5.85411	4.80617	8.38067
0.32	-9.49485	4.40538	6.83878	2.47926	2.61503	6.86058	7.14145	5.8959	7.18179
0.064	-10.1938	2.5452	4.81748	1.79019	2.77543	8.04204	5.45419	4.92142	5.76331
RTX
Conc. (nM)	Log	Wild		L515A		I573A		L547A
5000	-5.30103	102.103	97.8965	96.325	103.675	95.9913	91.9935	90.6652	109.335
1000	-6	103.965	94.2642	97.4265	100.856	105.194	94.8057	78.5547	119.563
200	-6.69897	102.759	91.2775	87.9968	87.7479	85.0796	92.473	70.7527	95.6358
40	-7.39794	93.5211	87.7561	55.2259	59.544	62.2752	64.4195	74.1354	84.6064
8	-8.09691	73.3645	69.1535	24.72	23.8578	33.4819	37.3695	45.8543	75.6823
1.6	-8.79588	60.7785	63.6669	3.1725	4.00931	7.52854	7.97177	15.8954	18.6761
0.32	-9.49485	57.5325	54.6941	2.03631	2.27886	6.89442	3.70894	5.22618	6.17874
0.064	-10.1938	23.2182	19.8213	1.73085	2.23884	5.92105	2.75471	2.92655	5.15168
[6]-shogaol
Conc. (nM)	Log	Wild		L515A		I573A		L547A
100000	-4	96.0795	97.179	100.091	99.9093	106.5	93.5002	82.7763	114.935
20000	-4.69897	100.945	99.055	90.6422	88.2776	100.6	71.6272	87.3723	112.628
4000	-5.39794	87.5057	91.5724	60.6945	54.0889	45.2398	51.5865	65.8459	106.813
800	-6.09691	63.5247	69.6918	14.7265	21.327	13.5278	18.5077	62.5604	74.305
160	-6.79588	39.5699	44.5376	3.46287	5.98389	4.63569	3.91414	32.2517	41.0217
32	-7.49485	6.70094	16.7768	0.892108	1.31257	2.17903	2.92176	6.30375	8.47388
6.4	-8.19382	5.0314	4.92368	2.69236	3.49147	4.14458	5.12116	1.38108	2.25447
1.28	-8.89279	2.87228	3.76169	1.25847	1.22242	4.08973	2.98329	2.03043	3.62998
[6]-gingerol
Conc. (nM)	Log	Wild		L515A		I573A		L547A
100000	-4	101.674	98.3261	101.655	98.3452	96.7123	103.288	110.715	89.2846
20000	-4.69897	85.7871	91.4084	75.7589	83.8977	70.6664	81.5726	87.9201	97.0684
4000	-5.39794	61.4417	71.5231	46.0315	51.9067	28.2463	31.0845	61.7386	67.3666
800	-6.09691	28.4392	47.979	8.99511	13.4832	3.35668	3.23581	17.9863	19.4243
160	-6.79588	7.01775	13.4077	1.22255	1.66172	2.59292	1.13375	2.49523	4.30553
32	-7.49485	2.50791	5.35033	1.50458	2.33187	1.97336	3.23954	1.86288	4.4032
6.4	-8.19382	4.34017	4.66564	1.95119	2.23982	4.39103	3.21552	4.29833	5.0994
1.28	-8.89279	2.80216	3.26854	0.891012	1.46729	3.63169	4.5775	2.85806	4.96523

## Sheet: Study-2
% of max response
Capsaicin
Conc. (nM)	Log	Wild		L515A		I573A		L547A
5000	-5.30103	95.4635	96.8259	99.5627	100.437	102.88	97.1203	106.887	92.5815
1000	-6	99.621	100.379	89.1258	97.4216	98.0222	94.1098	111.698	88.3025
200	-6.69897	87.7365	90.5194	77.3123	75.6343	87.6741	76.5389	95.7028	86.4382
40	-7.39794	79.026	74.9466	46.2495	52.9997	35.8997	36.3484	80.845	61.6218
8	-8.09691	52.3434	53.4764	18.36	26.4246	17.6534	21.2356	22.891	39.9127
1.6	-8.79588	24.7638	28.7045	2.16407	4.10231	4.24523	4.65669	5.34443	7.43991
0.32	-9.49485	7.69699	11.9127	1.95154	1.54549	3.01387	5.56267	2.54412	1.77587
0.064	-10.1938	1.40678	1.45547	0.868221	1.20157	6.41187	5.01795	3.34027	3.80074
RTX
Conc. (nM)	Log	Wild		L515A		I573A		L547A
5000	-5.30103	99.0922	100.908	100.29	99.7098	94.304	105.696	85.4335	93.9454
1000	-6	94.33	97.5522	92.7839	96.8497	100.826	88.2969	90.907	109.093
200	-6.69897	91.7505	100.288	87.7489	89.6226	78.3092	81.2434	92.8313	94.0387
40	-7.39794	85.2874	86.9211	59.7127	55.9889	61.0176	73.208	79.6255	81.2875
8	-8.09691	70.1135	74.6446	32.2073	30.3311	34.9817	35.4768	46.7579	66.8056
1.6	-8.79588	57.0952	63.6244	3.1601	3.57652	3.65195	6.90799	19.9032	24.8297
0.32	-9.49485	46.2873	44.5936	2.33343	1.93207	4.32941	4.79997	4.73922	3.9969
0.064	-10.1938	14.3937	11.4916	1.02069	0.982019	4.02737	4.79197	1.42534	1.05494
[6]-shogaol
Conc. (nM)	Log	Wild		L515A		I573A		L547A
100000	-4	97.6975	102.302	101.925	98.0749	93.433	106.567	105.415	94.5848
20000	-4.69897	98.5096	90.777	65.3185	92.9715	83.9408	81.5649	87.1678	81.3296
4000	-5.39794	87.7537	75.3177	51.4308	52.5487	38.299	36.9502	84.2082	84.9098
800	-6.09691	58.9564	61.6875	15.1139	17.6253	7.32991	10.3117	50.7517	60.4474
160	-6.79588	21.2319	30.0967	1.07537	2.53973	1.82324	2.25488	12.7787	23.265
32	-7.49485	1.8378	6.77273	0.439364	1.67964	3.9328	1.67384	1.31944	4.26529
6.4	-8.19382	2.52901	3.48827	2.0017	1.75982	3.09549	3.34521	1.17757	3.33131
1.28	-8.89279	1.11532	1.00959	2.44135	2.07895	5.39249	7.67874	2.14141	2.70465
[6]-gingerol
Conc. (nM)	Log	Wild		L515A		I573A		L547A
100000	-4	100.993	99.0066	102.716	97.2838	97.1573	102.843	101.135	98.8652
20000	-4.69897	81.6389	87.0722	86.1716	90.6374	83.0861	77.7886	108.494	90.1112
4000	-5.39794	62.6484	66.4323	60.388	63.7482	37.9571	30.5175	85.6494	83.913
800	-6.09691	40.6561	50.5994	24.2529	29.5786	7.56673	8.68732	26.4189	29.6783
160	-6.79588	3.6366	9.69132	1.67187	3.80963	5.1251	5.41308	2.14301	6.3397
32	-7.49485	1.9599	3.31415	1.99719	1.66072	2.95946	3.21579	3.29182	4.63874
6.4	-8.19382	1.76603	2.78868	2.07392	1.44675	5.40825	4.51432	2.90575	3.37291
1.28	-8.89279	1.05984	2.94696	1.47757	2.49023	6.57129	6.54025	3.19596	2.41618

## Sheet: Study-3
% of max response
Capsaicin
Conc. (nM)	Log	Wild		L515A		I573A		L547A
5000	-5.30103	101.801	98.1987	98.1093	101.891	110.756	89.2443	105.518	94.4818
1000	-6	95.9787	92.2147	88.624	89.9084	98.6673	92.4014	94.35	86.5994
200	-6.69897	94.3116	90.9383	75.5468	77.1719	79.6116	84.6158	93.1765	72.6878
40	-7.39794	71.74	79.811	44.2771	46.5206	58.1388	50.5699	78.8993	61.8886
8	-8.09691	53.7583	57.0104	14.4663	22.7649	21.2012	29.4068	36.2511	32.1673
1.6	-8.79588	28.7361	32.2905	2.53178	4.23974	6.35276	10.3569	8.72991	9.29955
0.32	-9.49485	6.25348	7.74931	2.951	2.97501	8.69352	7.16902	4.46806	3.70055
0.064	-10.1938	0.596897	0.830813	1.60852	2.18921	5.97332	6.87351	3.68507	4.07791
RTX
Conc. (nM)	Log	Wild		L515A		I573A		L547A
5000	-5.30103	96.2699	98.233	99.8213	100.179	91.1319	108.868	101.587	86.673
1000	-6	94.0819	97.4231	90.0484	93.7856	77.0335	92.2831	105.553	94.4466
200	-6.69897	100.483	99.5168	69.07	58.7231	74.3259	74.3008	98.686	76.4303
40	-7.39794	80.4916	92.1662	44.0145	43.5117	55.1469	48.4836	84.2595	66.8684
8	-8.09691	70.8487	66.5627	15.954	17.2542	18.463	22.9904	49.6604	49.2926
1.6	-8.79588	55.0109	58.0284	2.06534	2.00695	5.64934	3.5608	7.70598	6.98802
0.32	-9.49485	22.1522	27.6037	2.8165	2.60895	4.81453	6.51163	3.72353	4.53985
0.064	-10.1938	3.87216	5.81688	1.27623	1.6169	3.67504	4.28442	3.73219	3.00754
[6]-shogaol
Conc. (nM)	Log	Wild		L515A		I573A		L547A
100000	-4	103.038	96.9618	109.443	90.5574	98.8413	101.159	96.5831	103.417
20000	-4.69897	96.2495	96.8751	76.1281	73.7024	70.9005	66.4732	94.3402	79.507
4000	-5.39794	83.009	88.7593	39.9286	50.795	36.0203	31.0099	85.9907	86.6152
800	-6.09691	61.6777	60.9156	8.50837	11.0452	11.7553	11.8209	61.5414	63.308
160	-6.79588	22.7472	29.6337	1.07392	2.50033	2.07299	2.79299	25.2148	31.4895
32	-7.49485	1.60551	3.57031	1.70383	1.20798	3.03765	2.51849	2.67373	4.06687
6.4	-8.19382	2.28093	4.29617	2.3728	3.171	5.18984	5.65053	3.68471	2.62689
1.28	-8.89279	2.24756	1.58832	2.93819	3.78218	4.4365	4.81007	5.66091	3.65045
[6]-gingerol
Conc. (nM)	Log	Wild		L515A		I573A		L547A
100000	-4	99.1112	100.889	106.076	93.924	100.583	99.4174	110.646	78.8428
20000	-4.69897	76.9947	83.4155	75.7189	80.9176	66.5998	63.6041	107.857	92.1432
4000	-5.39794	53.1386	64.7066	44.6045	48.462	19.3813	17.7451	83.9373	72.6131
800	-6.09691	23.2089	37.3611	7.31271	11.1296	1.43891	2.4121	25.3655	21.9673
160	-6.79588	2.47448	4.44078	0.766496	0.981108	1.65089	1.6035	4.29915	7.43926
32	-7.49485	1.6623	0.793101	0.610077	1.23224	3.6746	1.61224	1.1595	4.74829
6.4	-8.19382	3.40441	1.70141	3.19636	1.80261	5.3151	2.70492	4.15951	7.03121
1.28	-8.89279	1.85291	1.89805	2.1764	1.97192	5.43698	5.46538	4.22568	5.30342

## Sheet: Study-4
% of max response
Capsaicin
Conc. (nM)	Log	Wild		L518A		L587A		F591A		L670A
5000	-5.30103	103.052	96.9484	100.146	96.1936	97.9446	102.055	100.444	99.5563	64.9177	107.352
1000	-6	100.026	91.3003	96.4008	103.599	76.0713	83.8953	99.5566	93.7168	99.5609	100.439
200	-6.69897	88.3606	81.2396	86.2973	97.1203	38.2135	36.3506	45.2065	56.0238	55.52	73.4736
40	-7.39794	60.324	57.6822	66.7344	73.9411	6.82688	11.4194	18.8901	20.4672	29.1827	41.1608
8	-8.09691	32.5383	30.3144	45.3299	50.1663	1.55073	1.13882	7.65222	6.12994	21.797	21.366
1.6	-8.79588	11.7751	11.3788	15.3218	16.6267	0.429614	0.97087	2.67216	9.90715	18.7292	22.1501
0.32	-9.49485	4.77062	5.52711	5.73053	8.20502	1.72003	1.14746	9.19997	10.2077	32.8981	21.9194
0.064	-10.1938	1.22194	2.52118	1.44127	2.21266	0.881774	1.57415	8.26781	3.51909	16.728	17.6449
RTX
Conc. (nM)	Log	Wild		L518A		L587A		F591A		L670A
5000	-5.30103	105.927	94.0731	95.8826	104.117	102.204	97.796	97.3543	102.646	78.395	121.605
1000	-6	102.097	94.2722	94.2781	99.67	85.9985	86.3937	96.2153	103.553	76.0965	55.8636
200	-6.69897	96.5515	98.9525	84.2726	89.7451	68.8466	71.3329	56.1371	62.713	59.9469	51.3524
40	-7.39794	86.9315	87.1693	72.0067	75.823	51.7269	45.7238	17.1748	13.3178	26.633	28.8494
8	-8.09691	66.0923	59.2206	64.1105	62.029	8.03746	7.10761	5.27153	4.8099	9.7416	7.90109
1.6	-8.79588	49.3242	46.0576	38.8743	40.6918	1.9756	1.29257	6.0239	4.69367	9.42701	6.54084
0.32	-9.49485	29.0955	30.8782	11.4736	10.8028	2.59204	2.85225	7.80185	6.24687	10.0193	10.4721
0.064	-10.1938	4.09225	6.75866	1.81872	2.67806	0.880387	1.23788	6.45823	5.21198	6.51671	8.93049
[6]-shogaol
Conc. (nM)	Log	Wild		L518A		L587A		F591A		L670A
100000	-4	99.762	100.238	100.837	99.1627	101.272	98.7281	84.2321	62.1991	72.6761	127.324
20000	-4.69897	88.9841	93.6731	91.7296	101.696	55.8083	63.9059	31.006	17.5815	12.611	10.833
4000	-5.39794	77.7255	68.5716	79.3166	86.6949	1.00322	1.24962	14.234	29.2667	8.88503	15.0392
800	-6.09691	49.3457	48.6819	53.2221	58.8405	1.2583	1.60779	12.6261	23.8642	17.6697	20.1701
160	-6.79588	16.1324	20.5757	14.35	16.7657	2.11853	1.33813	26.1925	39.8064	20.2143	27.826
32	-7.49485	0.838937	1.24796	2.30018	7.56044	4.26913	1.82399	32.2092	43.6009	24.8098	40.5654
6.4	-8.19382	1.06347	1.82319	3.48767	3.84496	5.98056	8.37983	62.9243	137.076	44.4617	68.5788
1.28	-8.89279	1.29507	1.74942	2.53315	2.33302	1.42274	2.38296	88.9722	50.7012	39.3937	43.8738
[6]-gingerol
Conc. (nM)	Log	Wild		L518A		L587A		F591A		L670A
100000	-4	98.0856	101.914	95.8579	104.142	99.7816	100.218	37.3063	26.121	14.794	50.458
20000	-4.69897	77.5421	75.2856	83.3736	92.6713	28.9337	32.5287	42.0486	27.2915	38.0929	15.0336
4000	-5.39794	58.3184	56.1121	70.6484	73.6732	0.511121	1.98141	17.0237	25.9881	27.4859	33.6423
800	-6.09691	13.7499	22.4076	27.0203	37.4509	1.27612	0.758166	46.4343	62.5942	28.0439	32.7576
160	-6.79588	1.47208	1.32253	1.97302	4.31785	1.28242	0.900314	67.5345	27.3864	30.8796	50.7765
32	-7.49485	0.760637	1.02839	0.762423	0.817069	1.35889	0.537934	18.5177	60.6943	77.2382	73.681
6.4	-8.19382	0.887055	4.14502	2.42187	1.37641	2.47885	3.02825	87.3848	112.615	110.86	89.1395
1.28	-8.89279	1.17356	1.58768	1.19565	2.24719	2.5544	1.22445	112.548	82.8104	70.4054	79.6045

## Sheet: Study-5
% of max response
Capsaicin
Conc. (nM)	Log	Wild		L518A		L587A		F591A
5000	-5.30103	99.852	100.148	94.066	105.934	98.4405	101.559	99.8623	100.067
1000	-6	98.4627	96.5192	88.8407	98.1701	95.6548	96.5912	94.3961	105.604
200	-6.69897	97.7774	93.102	91.4004	92.3428	53.6284	64.8462	53.756	80.981
40	-7.39794	86.2553	82.7934	74.9394	79.3498	6.82391	11.4624	15.2149	20.4969
8	-8.09691	56.8613	55.4439	52.437	55.8777	1.24181	1.09598	3.32001	5.1078
1.6	-8.79588	28.5685	27.1981	27.468	32.503	1.24208	0.771354	2.90113	4.82515
0.32	-9.49485	3.67399	7.42017	10.2783	11.5122	0.938164	2.10439	4.15555	6.75453
0.064	-10.1938	0.572951	0.361854	1.02575	2.7395	0.854402	1.91702	5.53959	5.44312
RTX
Conc. (nM)	Log	Wild		L518A		L587A		F591A
5000	-5.30103	99.7166	98.3764	100.78	99.2199	96.9254	103.075	90.8664	96.7675
1000	-6	100.487	99.5125	89.0781	93.3508	94.167	100.72	93.2812	106.719
200	-6.69897	103.422	93.7937	83.182	89.8899	80.3904	83.5726	70.6549	83.3846
40	-7.39794	100.179	94.1235	75.3534	78.9998	68.8541	61.9261	23.1545	24.156
8	-8.09691	75.0278	77.805	59.876	64.04	15.2791	11.5497	5.49581	3.69942
1.6	-8.79588	61.1938	61.6093	51.0657	50.2949	1.70437	0.764842	2.9116	5.01767
0.32	-9.49485	43.1551	46.7656	11.0629	11.8895	1.16681	2.53638	5.63067	3.61798
0.064	-10.1938	15.2927	12.5575	3.19281	3.21507	0.673934	3.35266	3.93435	5.19744
[6]-shogaol
Conc. (nM)	Log	Wild		L518A		L587A		F591A
100000	-4	105.111	94.8892	94.3785	105.622	102.711	97.2891	88.5324	111.468
20000	-4.69897	101.925	87.7377	94.6818	99.8254	52.9763	55.3409	11.9967	24.2324
4000	-5.39794	83.5889	76.3918	80.7476	85.3771	1.98494	3.02845	17.2871	14.9679
800	-6.09691	66.2156	56.8323	59.4488	60.7602	1.75014	2.28641	13.0931	17.2814
160	-6.79588	28.4495	23.7473	25.4618	23.2487	2.46241	1.93889	26.481	17.4723
32	-7.49485	4.00928	4.67885	4.28604	5.38202	1.71063	2.37889	22.7225	25.6387
6.4	-8.19382	1.05785	1.44548	0.959547	2.24322	4.62472	5.06037	28.8427	20.656
1.28	-8.89279	2.73179	1.11212	0.701194	0.989101	1.50505	1.94181	41.8254	33.1312
[6]-gingerol
Conc. (nM)	Log	Wild		L518A		L587A		F591A
100000	-4	101.249	98.7515	98.1813	101.819	92.3079	107.692	78.475	121.525
20000	-4.69897	88.6115	85.5748	75.7775	88.9414	25.3738	34.427	13.0508	11.6444
4000	-5.39794	63.3351	64.9543	61.6425	64.0576	0.643311	0.675321	23.8041	11.4849
800	-6.09691	33.4086	30.8485	24.2149	24.7589	0.606222	0.61678	15.1123	35.2805
160	-6.79588	0.57754	4.73807	5.3506	5.20871	1.20519	0.759831	29.6373	34.4673
32	-7.49485	0.699201	0.99853	0.5729	2.13732	0.877085	0.960139	23.6075	52.6261
6.4	-8.19382	1.69201	1.72307	1.78066	3.85837	2.19248	2.76416	36.8116	48.3364
1.28	-8.89279	0.733928	0.738334	0.746444	2.54174	1.35052	3.69137	48.2105	67.4435

## Sheet: Study-6
% of max response
Capsaicin
Conc. (nM)	Log	Wild		L518A		L587A		F591A
5000	-5.30103	45.0283	76.6238	87.8533	96.337	101.473	98.5266	93.426	91.3803
1000	-6	99.4345	100.565	98.4304	101.57	66.8875	80.2838	97.4403	102.56
200	-6.69897	90.9803	84.0181	83.461	95.0795	49.1031	47.2036	77.9838	70.6148
40	-7.39794	77.814	72.5317	71.8376	76.8001	5.59998	12.5753	27.9709	34.6478
8	-8.09691	42.1575	43.8144	41.6062	48.5055	0.85023	1.95392	2.70708	8.50654
1.6	-8.79588	14.2217	16.5652	15.4191	17.5126	0.699581	0.806389	6.92807	10.775
0.32	-9.49485	1.43278	2.16642	3.59933	4.61272	2.86306	2.94387	11.7529	12.1121
0.064	-10.1938	1.50055	1.62871	2.00625	3.02763	3.48002	3.62115	15.7828	17.4922
RTX
Conc. (nM)	Log	Wild		L518A		L587A		F591A
5000	-5.30103	68.267	98.364	97.0158	102.984	98.262	101.738	106.802	93.1979
1000	-6	100.862	99.1378	88.382	91.838	70.3923	74.814	87.0173	81.5172
200	-6.69897	95.9603	94.6145	79.544	74.7584	60.8227	60.7132	58.0909	50.4993
40	-7.39794	88.177	79.5219	64.5553	56.0791	38.2675	28.9941	15.9182	15.3426
8	-8.09691	66.4905	59.3992	46.7192	52.7571	5.88182	3.8532	2.63261	6.45546
1.6	-8.79588	54.6165	51.7354	25.9707	24.6187	1.04246	1.75127	4.40096	5.4953
0.32	-9.49485	32.0963	34.302	4.90053	6.74222	1.59053	1.39977	7.06155	8.59538
0.064	-10.1938	3.32373	5.05214	2.43576	3.2457	1.94458	1.76917	8.31528	8.3374
[6]-shogaol
Conc. (nM)	Log	Wild		L518A		L587A		F591A
100000	-4	81.916	118.084	93.9859	106.014	96.1819	103.818	101.288	98.7124
20000	-4.69897	92.3174	106.598	91.3799	100.069	24.6894	48.8148	8.07026	21.8836
4000	-5.39794	85.0554	98.7289	81.5329	83.2716	4.64143	4.94675	4.57924	14.0196
800	-6.09691	59.7026	69.356	54.014	65.3786	3.53541	2.48388	19.6352	23.1747
160	-6.79588	16.6178	21.2185	11.3492	16.3773	3.47344	4.35614	17.2383	13.3066
32	-7.49485	1.24907	1.25015	2.11302	3.569	4.40921	3.43332	20.7408	29.5827
6.4	-8.19382	1.8799	2.53308	3.92857	4.92014	16.5138	16.4396	55.813	74.2999
1.28	-8.89279	1.03864	2.52461	2.27758	3.89824	16.8896	17.446	60.031	63.6729
[6]-gingerol
Conc. (nM)	Log	Wild		L518A		L587A		F591A
100000	-4	77.3008	118.587	94.128	105.872	104.196	95.8042	18.8993	21.4726
20000	-4.69897	98.7834	101.217	77.519	83.3487	20.7605	27.6674	29.0124	19.0877
4000	-5.39794	66.3926	75.4666	54.885	61.6061	0.983284	2.02743	23.928	41.623
800	-6.09691	17.6114	30.1106	20.6452	25.4114	1.41562	1.24962	17.9734	39.5828
160	-6.79588	1.83084	1.71656	1.52326	4.1239	2.77825	1.17508	31.2834	85.3477
32	-7.49485	1.25976	1.51016	1.07562	1.41721	1.45383	1.40735	69.435	40.2783
6.4	-8.19382	3.08967	2.44223	3.72762	4.29	6.08663	3.09206	72.8016	74.1788
1.28	-8.89279	4.03221	2.82833	2.96235	6.25395	5.22225	5.58922	85.9477	114.052

## Sheet: Study-7
% of max response
Capsaicin
Conc. (nM)	Log	Wild		L670A		W549A		Y511A
5000	-5.30103	101.95	98.0495	84.1516	94.9547	35.7372	28.0516	100.279	99.7214
1000	-6	97.4636	96.6292	95.6853	104.315	16.6615	21.161	39.8687	51.1208
200	-6.69897	92.7911	89.8008	66.0014	55.8592	16.1385	25.6509	10.2275	12.1386
40	-7.39794	77.4609	72.2336	24.964	29.9042	18.4353	71.5026	2.78712	3.3156
8	-8.09691	46.3869	42.6779	4.87229	7.5553	66.839	71.0401	1.2458	2.99128
1.6	-8.79588	27.4535	27.9734	6.37719	10.132	32.1886	64.529	1.4025	3.094
0.32	-9.49485	3.1083	6.13671	8.40572	9.65923	101.698	98.302	5.12038	5.12125
0.064	-10.1938	0.900853	1.64869	11.6631	10.1693	65.0774	92.1035	2.29443	2.84866
RTX
Conc. (nM)	Log	Wild		L670A		W549A		Y511A
5000	-5.30103	100.635	98.4063	109.748	90.2523	52.3441	67.8968	100.387	99.6126
1000	-6	101.843	93.8547	93.575	103.145	13.4013	25.9132	55.4686	46.0572
200	-6.69897	104.11	95.8896	59.2138	57.6904	28.7344	40.694	1.12474	1.99178
40	-7.39794	96.1724	83.985	46.4362	44.9197	24.7257	54.2761	1.04316	1.18809
8	-8.09691	70.7815	64.1759	7.28897	11.7016	36.2189	91.7438	1.01647	1.77236
1.6	-8.79588	55.2861	52.3079	6.10425	1.66106	66.3298	70.0128	0.921633	1.12542
0.32	-9.49485	40.2375	39.8423	6.42431	4.06094	104.652	95.3476	3.66546	4.40082
0.064	-10.1938	7.25748	5.65354	5.93036	7.64104	92.7171	68.4759	1.56301	2.08863
[6]-shogaol
Conc. (nM)	Log	Wild		L670A		W549A		Y511A
100000	-4	93.6203	101.014	66.2109	133.789	75.3732	124.627	98.7165	101.284
20000	-4.69897	100.394	99.6058	10.9695	24.4841	10.3686	6.62454	67.6918	68.3076
4000	-5.39794	87.7882	83.1839	15.5434	20.7042	9.7391	6.86342	1.14893	6.67222
800	-6.09691	73.3862	70.9432	11.0038	15.018	11.4859	8.22424	1.14964	1.75692
160	-6.79588	31.0804	28.9733	11.964	12.1366	7.87411	10.8154	2.1551	2.81478
32	-7.49485	4.01661	5.25947	11.7673	13.2375	16.1993	31.9315	2.24782	5.88367
6.4	-8.19382	1.08764	1.24346	41.6415	55.254	32.3478	35.1316	6.84653	7.4105
1.28	-8.89279	1.65259	0.860487	27.2044	40.9732	31.39	31.0493	2.54522	3.63795
[6]-gingerol
Conc. (nM)	Log	Wild		L670A		W549A		Y511A
100000	-4	100.379	99.6214	85.3921	114.608	48.2589	29.4525	102.145	97.8548
20000	-4.69897	81.9002	74.5502	42.8051	29.6326	26.6049	68.4736	51.4171	56.0789
4000	-5.39794	67.2334	63.8905	39.3488	48.4342	31.9063	41.9707	12.8326	9.03543
800	-6.09691	20.3587	27.9796	22.8837	66.5518	25.9321	13.6894	0.705054	0.773494
160	-6.79588	1.21234	6.58811	45.447	27.8783	34.7579	23.4493	1.36953	1.97121
32	-7.49485	0.710639	0.952971	26.9948	63.3844	46.9829	72.2193	0.756937	1.93279
6.4	-8.19382	0.598931	0.72	14.1305	39.8625	89.0387	110.961	1.61556	3.47011
1.28	-8.89279	1.16102	0.773061	72.3865	66.4044	95.2921	90.3984	1.18792	2.69566

## Sheet: Study-8
% of max response
Capsaicin
Conc. (nM)	Log	Wild		W549A		Y511A
5000	-5.30103	99.1991	100.801	101.837	98.1635	100.263	99.7367
1000	-6	96.8525	99.2417	55.6953	66.648	20.5343	42.7022
200	-6.69897	93.6158	98.4397	65.1106	66.8601	1.18415	4.26253
40	-7.39794	75.0467	80.6422	96.4806	87.8193	1.14499	0.537586
8	-8.09691	55.9001	63.9922	53.1647	43.9496	1.17553	0.823138
1.6	-8.79588	11.7829	17.2955	69.7704	91.0592	1.17193	0.961857
0.32	-9.49485	0.281035	0.486674	69.4152	75.2936	0.93084	1.17704
0.064	-10.1938	1.38304	0.539118	13.4972	97.6958	1.00176	1.24401
RTX
Conc. (nM)	Log	Wild		W549A		Y511A
5000	-5.30103	97.4826	98.0505	99.0474	48.2243	103.573	96.4268
1000	-6	95.5677	93.231	67.9125	92.1029	53.9414	51.8877
200	-6.69897	98.4738	101.526	54.41	78.877	0.642393	0.791993
40	-7.39794	91.9373	90.7452	47.2142	65.8628	0.803468	1.23824
8	-8.09691	72.4426	67.2675	101.228	70.3387	0.498881	0.895195
1.6	-8.79588	57.9869	58.2517	144.467	55.5329	0.457334	1.036
0.32	-9.49485	34.9328	32.2166	79.8478	50.4426	0.946272	0.766718
0.064	-10.1938	0.765545	0.888754	64.5131	57.891	0.82079	0.833194
[6]-shogaol
Conc. (nM)	Log	Wild		W549A		Y511A
100000	-4	101.114	96.3176	99.1986	100.801	96.0163	103.984
20000	-4.69897	98.7405	101.26	8.63934	7.88451	62.4509	74.2206
4000	-5.39794	84.8774	90.8439	7.43489	6.01357	2.6055	2.92336
800	-6.09691	62.0372	57.4181	10.3746	7.17887	1.52247	1.1179
160	-6.79588	9.46597	18.6985	12.972	9.34776	2.05718	1.87353
32	-7.49485	0.796094	0.980887	9.12446	10.4667	2.154	2.38536
6.4	-8.19382	1.02955	1.70236	5.91705	9.47577	2.48527	1.46967
1.28	-8.89279	1.26218	1.17352	9.07684	4.79665	1.66945	2.94186
[6]-gingerol
Conc. (nM)	Log	Wild		W549A		Y511A
100000	-4	97.1539	102.846	49.6587	55.6672	94.6332	105.367
20000	-4.69897	92.2238	87.5218	55.4666	44.2518	35.5482	39.8594
4000	-5.39794	74.3252	67.3305	65.213	75.6445	1.03799	0.960482
800	-6.09691	26.6276	30.9812	63.3363	31.5663	1.28204	2.18275
160	-6.79588	0.760813	0.293132	100.778	60.8606	1.72781	1.0076
32	-7.49485	0.849396	0.68283	41.6995	79.5481	1.41468	0.842479
6.4	-8.19382	1.75304	1.18276	112.687	87.3134	1.06944	1.03933
1.28	-8.89279	0.639003	1.35044	34.4086	77.3978	1.41741	1.42662

## Sheet: Study-9
% of max response
Capsaicin
Conc. (nM)	Log	Wild		L670A		W549A
5000	-5.30103	100.332	99.2099	81.3817	90.0559	38.2784	43.8032
1000	-6	101.314	98.6863	95.4346	104.565	69.1784	130.822
200	-6.69897	97.4513	95.2096	49.6815	67.5041	53.0042	37.9534
40	-7.39794	78.4631	76.3096	17.2973	4.94027	41.6099	34.4771
8	-8.09691	39.9292	48.8873	2.99954	4.85599	75.2435	45.3161
1.6	-8.79588	5.20749	18.7616	3.21455	3.53106	103.554	48.1916
0.32	-9.49485	1.25208	0.794352	3.3294	6.37713	38.0225	89.5819
0.064	-10.1938	2.32027	0.697859	4.21625	5.89137	61.3485	43.3578
RTX
Conc. (nM)	Log	Wild		L670A		W549A
5000	-5.30103	96.4167	96.6616	80.6223	119.378	39.7639	77.8156
1000	-6	99.1433	93.1603	85.1906	104.857	106.319	93.6811
200	-6.69897	101.549	98.4509	60.643	55.2206	67.0117	124.14
40	-7.39794	94.5133	84.5673	33.767	28.4657	47.8523	79.022
8	-8.09691	77.0575	69.7329	0.645668	1.1699	107.243	51.0424
1.6	-8.79588	63.0059	57.8488	1.8325	0.803139	84.6866	35.9798
0.32	-9.49485	51.69	50.2397	1.14783	1.18283	64.2555	43.7785
0.064	-10.1938	0.769276	4.04385	1.6523	2.1691	70.3476	55.9199
[6]-shogaol
Conc. (nM)	Log	Wild		L670A		W549A
100000	-4	96.3062	103.694	110.311	89.6895	35.1695	150.103
20000	-4.69897	98.0142	96.5807	29.4969	28.5975	31.2799	32.1685
4000	-5.39794	84.6209	86.6877	19.0251	27.723	18.0824	23.7111
800	-6.09691	66.3029	62.1122	41.7931	28.922	23.297	26.9811
160	-6.79588	31.3046	34.3015	14.3474	30.3629	52.0276	32.3619
32	-7.49485	0.730523	1.49439	33.6192	34.6192	75.8588	62.8921
6.4	-8.19382	1.76906	1.54355	35.8163	51.5511	91.554	108.446
1.28	-8.89279	1.39236	1.04425	75.2432	67.865	39.3892	39.3712
[6]-gingerol
Conc. (nM)	Log	Wild		L670A		W549A
100000	-4	99.8572	100.143	94.2421	43.2475	30.7567	14.9982
20000	-4.69897	86.0794	90.4085	20.4462	16.6002	12.2119	17.4583
4000	-5.39794	63.2745	65.8064	16.7633	18.3693	31.1577	19.5957
800	-6.09691	25.7009	33.4284	101.125	21.7994	29.8258	17.2746
160	-6.79588	2.23322	2.32726	30.0723	24.8608	21.4911	12.6173
32	-7.49485	0.592254	1.18571	68.1024	49.7914	35.3013	40.3095
6.4	-8.19382	0.891163	0.933393	89.3353	110.665	116.521	83.479
1.28	-8.89279	0.814378	1.46101	67.7245	69.6797	50.5856	50.9792

[truncated: 4 more sheets: Study-10, Study-11, Study-12, Study-13]
