# Supplementary material for: Detailed Analysis of the Binding Mode of Vanilloids to Transient Receptor Potential Vanilloid Type I (TRPV1) by a Mutational and Computational Study
Source: PLoS One. 2016 Sep 8;11(9):e0162543. doi: 10.1371/journal.pone.0162543 (PMC5015962; doi:10.1371/journal.pone.0162543)
Supplement: S2 File — (XLSX) [file pone.0162543.s008.xlsx]

## Sheet: EC50
EC50 (M), Ratio
		Capsaicin					[6]-gingerol
	EC50 (M)	Wild	Y511F	S512A		EC50 (M)	Wild	Y511F	S512A
	Study-14	2.13e-08	4.683e-08	2.019e-08		Study-14	2.984e-06	1.408e-07	5.358e-06
	Study-15	1.13e-08	1.536e-08			Study-15	2.028e-06	7.286e-08
	Study-16	6.275e-09	1.371e-08	4.244e-09		Study-16	1.338e-06	1.264e-08	5.681e-07
	Study-17	1.042e-08	2.43e-08	5.259e-09		Study-17	1.364e-06	1.115e-07	1.653e-06
	Ratio	Wild	Y511F	S512A		Ratio	Wild	Y511F	S512A
	Study-14	1	2.19859	0.947887		Study-14	1	0.047185	1.79558
	Study-15	1	1.35929			Study-15	1	0.035927
	Study-16	1	2.18486	0.676335		Study-16	1	0.00944694
	Study-17	1	2.33205	0.504702		Study-17	1	0.0817449	1.21188

## Sheet: Study-14
% of max response
Capsaicin
(nM)	Log	Wild		Y511F		S512A
5000	-5.30103	105.203	94.797	90.2571	93.5927	100.126	99.874
1000	-6	101.328	93.324	87.2781	112.722	88.9997	93.998
200	-6.69897	87.7281	75.7814	63.7252	64.1654	76.5165	85.5696
40	-7.39794	55.515	48.7223	44.8379	42.4313	47.3378	46.2396
8	-8.09691	43.0854	39.2477	16.9849	20.8225	39.6711	38.667
1.6	-8.79588	18.7247	11.2458	20.6904	18.955	35.3232	29.7351
0.32	-9.49485	5.75675	4.87168	17.5865	20.2129	5.22953	3.71374
0.064	-10.1938	1.51474	2.02196	14.2368	12.0673	3.27443	3.02657
[6]-gingerol
(nM)	Log	Wild		Y511F		S512A
100000	-4	108.854	91.1458	99.6865	85.2244	103.574	96.4255
20000	-4.69897	76.3475	72.0956	112.899	87.1008	63.3196	60.454
4000	-5.39794	49.3689	57.7304	92.8664	94.2926	47.1782	54.5626
800	-6.09691	33.0894	34.2645	69.7555	64.6677	24.2183	11.6766
160	-6.79588	10.8391	3.99602	48.054	59.9487	4.77104	3.13617
32	-7.49485	1.41166	0.806226	12.3651	27.2985	2.41632	4.90087
6.4	-8.19382	3.62629	1.94444	21.2693	21.9321	3.43473	3.05228
1.28	-8.89279	1.44871	1.95871	17.276	21.0314	3.22661	1.5461

## Sheet: Study-15
% of max response
Capsaicin
(nM)	Log	Wild		Y511F
5000	-5.30103	98.0599	101.94	78.7489	115.891
1000	-6	101.031	95.5613	98.729	101.271
200	-6.69897	78.2582	85.6159	87.3207	70.4214
40	-7.39794	59.8391	67.9857	62.8591	63.3818
8	-8.09691	47.5214	50.9149	40.2972	25.1653
1.6	-8.79588	23.0164	27.4083	15.2067	23.4233
0.32	-9.49485	6.70461	6.77439	19.5296	21.6089
0.064	-10.1938	1.8821	1.15721	19.7181	20.4797
[6]-gingerol
(nM)	Log	Wild		Y511F
100000	-4	98.1998	101.8	85.0969	113.378
20000	-4.69897	76.8514	87.9031	98.7195	101.281
4000	-5.39794	63.8188	68.6637	78.6311	76.8594
800	-6.09691	36.4788	27.0057	82.118	85.0949
160	-6.79588	10.5757	4.28617	58.7514	69.5003
32	-7.49485	4.51299	2.61424	28.8859	31.5092
6.4	-8.19382	2.21302	2.01398	26.0657	15.6827
1.28	-8.89279	1.72364	3.80071	21.5198	23.5266

## Sheet: Study-16
% of max response
Capsaicin
Conc. (nM)	Log	Wild			Y511F			S512A
5000	-5.30103	92.8856	106.497	100.618	105.861	83.7334	87.148	79.4398	99.5709	74.9227
1000	-6	88.628	102.764	103.065	97.3034	109.063	93.6337	92.4988	107.734	99.767
200	-6.69897	83.8185	92.9066	106.128	94.1034	94.8069	94.0784	99.509	100.448	96.8906
40	-7.39794	58.0033	71.0157	74.5727	48.8599	55.7364	50.6033	99.9284	91.5555	93.8705
8	-8.09691	46.7709	60.4585	64.4349	25.8991	25.2131	28.1486	48.6777	61.9495	52.586
1.6	-8.79588	27.0234	33.1688	35.1108	26.9384	17.9047	29.4797	28.378	16.5892	38.5641
0.32	-9.49485	13.3781	6.60092	11.2529	35.0252	27.4805	33.58	17.2899	18.4615	19.5427
0.064	-10.1938	4.43448	7.24437	5.41431	19.587	21.763	19.9942	17.5153	14.839	13.8015
[6]-gingerol
Conc. (nM)	Log	Wild			Y511F			S512A
100000	-4	105.094	98.479	96.4273	55.0737	74.1408	75.7766	90.9614	103.929	86.1472
20000	-4.69897	89.5471	105.685	102.502	74.3637	81.6624	65.232	87.7681	105.39	106.842
4000	-5.39794	50.6709	71.7801	72.8384	98.6198	98.1756	99.1464	68.9176	78.6615	75.8126
800	-6.09691	27.0473	51.5299	50.9145	88.5236	123.587	87.8899	32.915	34.4945	57.4197
160	-6.79588	6.23686	9.23163	14.8182	70.0651	67.8275	53.8261	17.8291	20.4581	29.2868
32	-7.49485	4.87305	3.75128	4.69367	41.2108	54.0547	43.498	25.0337	19.4895	34.002
6.4	-8.19382	7.02412	8.77337	8.68399	52.3602	42.1963	46.4039	24.3177	22.7116	21.2457
1.28	-8.89279	3.99344	5.56312	9.25621	25.9715	35.9119	36.653	28.7193	24.567	16.0554

## Sheet: Study-17
% of max response
Capsaicin
Conc. (nM)	Log	Wild			Y511F			S512A
5000	-5.30103	90.8021	85.8495	115.905	77.1588	107.483	50.2208	86.499	125.565	71.7796
1000	-6	69.0602	118.716	112.224	91.4157	110.951	97.6335	108.301	90.2422	101.457
200	-6.69897	104.904	75.6976	89.7736	97.7209	84.3782	82.0585	88.0275	99.2227	109.674
40	-7.39794	51.381	72.0354	79.6564	56.9398	48.6269	56.2688	65.3181	84.9452	85.5197
8	-8.09691	31.0786	31.6827	59.218	34.3781	25.0347	19.8752	62.3541	48.5403	65.4094
1.6	-8.79588	20.9209	35.9219	30.3686	18.447	4.94791	7.0539	22.6507	27.4431	31.9614
0.32	-9.49485	13.9998	6.13156	10.1112	25.4833	20.383	23.3703	11.5211	13.1057	11.934
0.064	-10.1938	3.00172	7.33591	4.10492	10.869	24.51	16.5427	8.20039	5.7452	8.00862
[6]-gingerol
Conc. (nM)	Log	Wild			Y511F			S512A
100000	-4	80.9597	118.501	100.539	77.9867	76.2021	74.244	71.452	86.5781	108.782
20000	-4.69897	86.4892	99.5459	100.522	98.3904	70.0434	76.322	81.5825	108.514	109.903
4000	-5.39794	63.4767	60.52	68.9503	116.098	74.5841	109.318	77.5245	77.2336	74.2946
800	-6.09691	39.7514	48.6508	39.6686	87.0857	78.7377	86.1608	31.1729	10.7978	32.0996
160	-6.79588	10.7099	7.48205	16.5899	32.9487	65.0011	61.8366	9.07505	10.1343	15.0905
32	-7.49485	8.5925	8.07535	5.20421	20.9431	17.562	24.5894	10.5045	13.0566	13.0876
6.4	-8.19382	4.63189	9.58953	12.6601	14.0802	16.7806	24.8264	17.3317	7.85742	9.64324
1.28	-8.89279	10.5225	5.24344	2.34367	21.5634	22.4013	22.6395	19.6834	7.57901	9.823
